# Supplementary material for: Enhanced Angiogenesis in Salivary Duct Carcinoma Ex-Pleomorphic Adenoma
Source: Front Oncol. 2021 Feb 22;10:603717. doi: 10.3389/fonc.2020.603717 (PMC7937931; doi:10.3389/fonc.2020.603717)
Supplement: Supplementary file 5 [file DataSheet_1.csv]

	Position	UniGene	GenBank	Symbol	EntrezID	Description	Function
1	A01	Hs.489033	NM_000927	ABCB1	5243	ATP-binding cassette, sub-family B (MDR/TAP), member 1	Xenobiotic_Transport
2	A02	Hs.480218	NM_004827	ABCG2	9429	ATP-binding cassette, sub-family G (WHITE), member 2	Xenobiotic_Transport
3	A03	Hs.591643	NM_003812	ADAM23	8745	ADAM metallopeptidase domain 23	Cell_Adhesion_Molecules, Proteases
4	A04	Hs.525622	NM_005163	AKT1	207	V-akt murine thymoma viral oncogene homolog 1	AKT_and_PI3_Kinase_Signaling, AKT_and_PI3_Kinase_Signaling, Apoptosis
5	A05	Hs.158932	NM_000038	APC	324	Adenomatous polyposis coli	Classical_WNT_Signaling, Classical_WNT_Signaling, Cell_Adhesion_Molecules, Apoptosis, Cell_Cycle, DNA_Damage_and_Repair
6	A06	Hs.496240	NM_000044	AR	367	Androgen receptor	Steroid_Receptor_Mediated_Signaling, Steroid_Receptor_Mediated_Signaling, Transcription_Factors
7	A07	Hs.367437	NM_000051	ATM	472	Ataxia telangiectasia mutated	DNA_Damage_and_Repair
8	A08	Hs.370254	NM_004322	BAD	572	BCL2-associated agonist of cell death	Apoptosis
9	A09	Hs.150749	NM_000633	BCL2	596	B-cell CLL/lymphoma 2	Hedgehog_Signaling, Hedgehog_Signaling, Cell_Adhesion_Molecules, Apoptosis, Cell_Cycle
10	A10	Hs.728893	NM_001168	BIRC5	332	Baculoviral IAP repeat containing 5	Basal-Like_or_Triple_Negative_Breast_Cancers, Notch_Signaling, Notch_Signaling
11	A11	Hs.194143	NM_007294	BRCA1	672	Breast cancer 1, early onset	Steroid_Receptor_Mediated_Signaling, Steroid_Receptor_Mediated_Signaling, DNA_Damage_and_Repair
12	A12	Hs.34012	NM_000059	BRCA2	675	Breast cancer 2, early onset	DNA_Damage_and_Repair
13	B01	Hs.417050	NM_003914	CCNA1	8900	Cyclin A1	Cell_Cycle
14	B02	Hs.523852	NM_053056	CCND1	595	Cyclin D1	Hedgehog_Signaling, Classical_WNT_Signaling, Hedgehog_Signaling / Classical_WNT_Signaling, Cell_Cycle, DNA_Damage_and_Repair
15	B03	Hs.376071	NM_001759	CCND2	894	Cyclin D2	Cell_Cycle
16	B04	Hs.244723	NM_001238	CCNE1	898	Cyclin E1	Steroid_Receptor_Mediated_Signaling, Steroid_Receptor_Mediated_Signaling, Cell_Cycle
17	B05	Hs.461086	NM_004360	CDH1	999	Cadherin 1, type 1, E-cadherin (epithelial)	Cell_Adhesion_Molecules, Apoptosis
18	B06	Hs.654386	NM_001257	CDH13	1012	Cadherin 13, H-cadherin (heart)	Cell_Adhesion_Molecules
19	B07	Hs.19192	NM_001798	CDK2	1017	Cyclin-dependent kinase 2	Angiogenesis, Cell_Cycle
20	B08	Hs.370771	NM_000389	CDKN1A	1026	Cyclin-dependent kinase inhibitor 1A (p21, Cip1)	Apoptosis, Cell_Cycle, DNA_Damage_and_Repair
21	B09	Hs.106070	NM_000076	CDKN1C	1028	Cyclin-dependent kinase inhibitor 1C (p57, Kip2)	Cell_Cycle
22	B10	Hs.512599	NM_000077	CDKN2A	1029	Cyclin-dependent kinase inhibitor 2A (melanoma, p16, inhibits CDK4)	Cell_Adhesion_Molecules, Apoptosis, Cell_Cycle
23	B11	Hs.591402	NM_000757	CSF1	1435	Colony stimulating factor 1 (macrophage)	Cell_Adhesion_Molecules
24	B12	Hs.139389	NM_001323	CST6	1474	Cystatin E/M	Proteases
25	C01	Hs.476018	NM_001904	CTNNB1	1499	Catenin (cadherin-associated protein), beta 1, 88kDa	Steroid_Receptor_Mediated_Signaling, Classical_WNT_Signaling, Steroid_Receptor_Mediated_Signaling / Classical_WNT_Signaling, Epithelial_to_Mesenchymal_Transition, Angiogenesis, Cell_Adhesion_Molecules, Transcription_Factors
26	C02	Hs.121575	NM_001909	CTSD	1509	Cathepsin D	Proteases
27	C03	Hs.419815	NM_001963	EGF	1950	Epidermal growth factor	Angiogenesis
28	C04	Hs.488293	NM_005228	EGFR	1956	Epidermal growth factor receptor	Basal-Like_or_Triple_Negative_Breast_Cancers, Cell_Adhesion_Molecules
29	C05	Hs.446352	NM_004448	ERBB2	2064	V-erb-b2 erythroblastic leukemia viral oncogene homolog 2, neuro/glioblastoma derived oncogene homolog (avian)	HER2_Like_Breast_Cancers, AKT_and_PI3_Kinase_Signaling, AKT_and_PI3_Kinase_Signaling, Angiogenesis, Cell_Adhesion_Molecules
30	C06	Hs.208124	NM_000125	ESR1	2099	Estrogen receptor 1	Luminal_AtoC_Breast_Cancers, Steroid_Receptor_Mediated_Signaling, Steroid_Receptor_Mediated_Signaling, Transcription_Factors
31	C07	Hs.729020	NM_001437	ESR2	2100	Estrogen receptor 2 (ER beta)	Steroid_Receptor_Mediated_Signaling, Steroid_Receptor_Mediated_Signaling, Transcription_Factors
32	C08	Hs.163484	NM_004496	FOXA1	3169	Forkhead box A1	Luminal_AtoC_Breast_Cancers, Transcription_Factors
33	C09	Hs.524134	NM_002051	GATA3	2625	GATA binding protein 3	Luminal_AtoC_Breast_Cancers, Transcription_Factors
34	C10	Hs.632702	NM_005269	GLI1	2735	GLI family zinc finger 1	Hedgehog_Signaling, Hedgehog_Signaling
35	C11	Hs.86859	NM_005310	GRB7	2886	Growth factor receptor-bound protein 7	HER2_Like_Breast_Cancers
36	C12	Hs.523836	NM_000852	GSTP1	2950	Glutathione S-transferase pi 1	Apoptosis
37	D01	Hs.72956	NM_006497	HIC1	3090	Hypermethylated in cancer 1	Transcription_Factors
38	D02	Hs.504609	NM_002165	ID1	3397	Inhibitor of DNA binding 1, dominant negative helix-loop-helix protein	Breast_Cancer_Metastasis_to_Lung, Angiogenesis
39	D03	Hs.160562	NM_000618	IGF1	3479	Insulin-like growth factor 1 (somatomedin C)	Steroid_Receptor_Mediated_Signaling, AKT_and_PI3_Kinase_Signaling, Steroid_Receptor_Mediated_Signaling / AKT_and_PI3_Kinase_Signaling, Apoptosis
40	D04	Hs.643120	NM_000875	IGF1R	3480	Insulin-like growth factor 1 receptor	AKT_and_PI3_Kinase_Signaling, AKT_and_PI3_Kinase_Signaling, Cell_Adhesion_Molecules
41	D05	Hs.450230	NM_000598	IGFBP3	3486	Insulin-like growth factor binding protein 3	Glucocorticoid_Signaling, Glucocorticoid_Signaling
42	D06	Hs.654458	NM_000600	IL6	3569	Interleukin 6 (interferon, beta 2)	Angiogenesis, Apoptosis
43	D07	Hs.714791	NM_002228	JUN	3725	Jun proto-oncogene	Angiogenesis, Apoptosis, Cell_Cycle, Transcription_Factors
44	D08	Hs.406013	NM_000224	KRT18	3875	Keratin 18	Luminal_AtoC_Breast_Cancers
45	D09	Hs.654568	NM_002276	KRT19	3880	Keratin 19	Steroid_Receptor_Mediated_Signaling, Steroid_Receptor_Mediated_Signaling
46	D10	Hs.433845	NM_000424	KRT5	3852	Keratin 5	Basal-Like_or_Triple_Negative_Breast_Cancers
47	D11	Hs.533782	NM_002273	KRT8	3856	Keratin 8	Luminal_AtoC_Breast_Cancers
48	D12	Hs.431850	NM_002745	MAPK1	5594	Mitogen-activated protein kinase 1	MAP_Kinase_Signaling, MAP_Kinase_Signaling, DNA_Damage_and_Repair
49	E01	Hs.861	NM_002746	MAPK3	5595	Mitogen-activated protein kinase 3	MAP_Kinase_Signaling, MAP_Kinase_Signaling
50	E02	Hs.138211	NM_002750	MAPK8	5599	Mitogen-activated protein kinase 8	MAP_Kinase_Signaling, MAP_Kinase_Signaling
51	E03	Hs.501522	NM_002412	MGMT	4255	O-6-methylguanine-DNA methyltransferase	DNA_Damage_and_Repair
52	E04	Hs.689823	NM_002417	MKI67	4288	Antigen identified by monoclonal antibody Ki-67	Cell_Cycle
53	E05	Hs.195364	NM_000249	MLH1	4292	MutL homolog 1, colon cancer, nonpolyposis type 2 (E. coli)	DNA_Damage_and_Repair
54	E06	Hs.513617	NM_004530	MMP2	4313	Matrix metallopeptidase 2 (gelatinase A, 72kDa gelatinase, 72kDa type IV collagenase)	Breast_Cancer_Metastasis_to_Lung, Proteases
55	E07	Hs.297413	NM_004994	MMP9	4318	Matrix metallopeptidase 9 (gelatinase B, 92kDa gelatinase, 92kDa type IV collagenase)	Proteases
56	E08	Hs.89603	NM_001018016	MUC1	4582	Mucin 1, cell surface associated	Apoptosis
57	E09	Hs.202453	NM_002467	MYC	4609	V-myc myelocytomatosis viral oncogene homolog (avian)	Cell_Cycle, Transcription_Factors
58	E10	Hs.118638	NM_000269	NME1	4830	Non-metastatic cells 1, protein (NM23A) expressed in	Glucocorticoid_Signaling, Glucocorticoid_Signaling, Apoptosis
59	E11	Hs.495473	NM_017617	NOTCH1	4851	Notch 1	Basal-Like_or_Triple_Negative_Breast_Cancers, Notch_Signaling, Notch_Signaling, Epithelial_to_Mesenchymal_Transition, Angiogenesis, Transcription_Factors
60	E12	Hs.122926	NM_000176	NR3C1	2908	Nuclear receptor subfamily 3, group C, member 1 (glucocorticoid receptor)	Glucocorticoid_Signaling, Glucocorticoid_Signaling, Transcription_Factors
61	F01	Hs.32405	NM_000926	PGR	5241	Progesterone receptor	Steroid_Receptor_Mediated_Signaling, Steroid_Receptor_Mediated_Signaling, Transcription_Factors
62	F02	Hs.77274	NM_002658	PLAU	5328	Plasminogen activator, urokinase	Angiogenesis, Proteases
63	F03	Hs.371823	NM_015866	PRDM2	7799	PR domain containing 2, with ZNF domain	Transcription_Factors
64	F04	Hs.500466	NM_000314	PTEN	5728	Phosphatase and tensin homolog	AKT_and_PI3_Kinase_Signaling, AKT_and_PI3_Kinase_Signaling, Angiogenesis, Cell_Cycle
65	F05	Hs.196384	NM_000963	PTGS2	5743	Prostaglandin-endoperoxide synthase 2 (prostaglandin G/H synthase and cyclooxygenase)	Breast_Cancer_Metastasis_to_Lung
66	F06	Hs.499094	NM_013258	PYCARD	29108	PYD and CARD domain containing	Proteases
67	F07	Hs.654490	NM_000965	RARB	5915	Retinoic acid receptor, beta	Apoptosis, Transcription_Factors
68	F08	Hs.476270	NM_007182	RASSF1	11186	Ras association (RalGDS/AF-6) domain family member 1	Cell_Cycle
69	F09	Hs.408528	NM_000321	RB1	5925	Retinoblastoma 1	Steroid_Receptor_Mediated_Signaling, Steroid_Receptor_Mediated_Signaling, Cell_Cycle, Transcription_Factors
70	F10	Hs.414795	NM_000602	SERPINE1	5054	Serpin peptidase inhibitor, clade E (nexin, plasminogen activator inhibitor type 1), member 1	Angiogenesis
71	F11	Hs.523718	NM_006142	SFN	2810	Stratifin	Apoptosis, Cell_Cycle, DNA_Damage_and_Repair
72	F12	Hs.713546	NM_003012	SFRP1	6422	Secreted frizzled-related protein 1	Classical_WNT_Signaling, Classical_WNT_Signaling, Apoptosis
73	G01	Hs.729034	NM_012319	SLC39A6	25800	Solute carrier family 39 (zinc transporter), member 6	Luminal_AtoC_Breast_Cancers
74	G02	Hs.29802	NM_004787	SLIT2	9353	Slit homolog 2 (Drosophila)	Angiogenesis
75	G03	Hs.360174	NM_003068	SNAI2	6591	Snail homolog 2 (Drosophila)	Hedgehog_Signaling, Hedgehog_Signaling
76	G04	Hs.195659	NM_005417	SRC	6714	V-src sarcoma (Schmidt-Ruppin A-2) viral oncogene homolog (avian)	Epithelial_to_Mesenchymal_Transition
77	G05	Hs.82961	NM_003226	TFF3	7033	Trefoil factor 3 (intestinal)	Luminal_AtoC_Breast_Cancers
78	G06	Hs.645227	NM_000660	TGFB1	7040	Transforming growth factor, beta 1	Epithelial_to_Mesenchymal_Transition, Cell_Adhesion_Molecules
79	G07	Hs.164226	NM_003246	THBS1	7057	Thrombospondin 1	Angiogenesis, Cell_Adhesion_Molecules
80	G08	Hs.654481	NM_000546	TP53	7157	Tumor protein p53	Apoptosis, Cell_Cycle, DNA_Damage_and_Repair, Transcription_Factors
81	G09	Hs.697294	NM_005427	TP73	7161	Tumor protein p73	MAP_Kinase_Signaling, MAP_Kinase_Signaling, Apoptosis, DNA_Damage_and_Repair, Transcription_Factors
82	G10	Hs.66744	NM_000474	TWIST1	7291	Twist homolog 1 (Drosophila)	Epithelial_to_Mesenchymal_Transition, Apoptosis
83	G11	Hs.73793	NM_003376	VEGFA	7422	Vascular endothelial growth factor A	Angiogenesis
84	G12	Hs.437638	NM_005080	XBP1	7494	X-box binding protein 1	Luminal_AtoC_Breast_Cancers, Transcription_Factors
85	H01	Hs.520640	NM_001101	ACTB	60	Actin, beta
86	H02	Hs.534255	NM_004048	B2M	567	Beta-2-microglobulin
87	H03	Hs.592355	NM_002046	GAPDH	2597	Glyceraldehyde-3-phosphate dehydrogenase
88	H04	Hs.412707	NM_000194	HPRT1	3251	Hypoxanthine phosphoribosyltransferase 1
89	H05	Hs.546285	NM_001002	RPLP0	6175	Ribosomal protein, large, P0
90	H06	N/A	SA_00105	HGDC	NA	Human Genomic DNA Contamination
91	H07	N/A	SA_00104	RTC	NA	Reverse Transcription Control
92	H08	N/A	SA_00104	RTC	NA	Reverse Transcription Control
93	H09	N/A	SA_00104	RTC	NA	Reverse Transcription Control
94	H10	N/A	SA_00103	PPC	NA	Positive PCR Control
95	H11	N/A	SA_00103	PPC	NA	Positive PCR Control
96	H12	N/A	SA_00103	PPC	NA	Positive PCR Control
