# Supplementary material for: Enhanced Angiogenesis in Salivary Duct Carcinoma Ex-Pleomorphic Adenoma
Source: Front Oncol. 2021 Feb 22;10:603717. doi: 10.3389/fonc.2020.603717 (PMC7937931; doi:10.3389/fonc.2020.603717)
Supplement: Supplementary file 6 [file DataSheet_2.csv]

sample	subgroup	subtype	ABCB1	ABCG2	AKT1	APC	AR	ATM	BAD	BCL2	BRCA1	CCND1	CCND2	CCNE1	CDH1	CDH13	CDK2	CDKN1A	CDKN1C	CDKN2A	CSF1	CST6	CTNNB1	CTSD	EGF	EGFR	ERBB2	ESR1	ESR2	FOXA1	GATA3	GLI1	GRB7	GSTP1	HIC1	ID1	IGF1	IGF1R	IGFBP3	IL6	JUN	KRT18	KRT19	KRT5	KRT8	MAPK1	MAPK3	MAPK8	MGMT
1	Ca-ex-PA	HER2-positive	-5.64012146	-0.09412384	3.48521233	-1.33880615	-5.14940262	-0.12647247	-1.14111328	3.00354767	-3.0289154	-1.16533279	0.57886505	NA	-6.40003967	NA	3.71475601	7.59707642	3.11455727	-2.22794723	NA	-0.14331817	-3.43957138	5.6008091	-0.51674652	0.68597794	-0.15919876	1.07775688	-5.48060989	-5.42766571	-1.58416748	0.43900299	5.31954193	1.62945366	0.29981995	-6.9197731	-6.54495239	1.46587372	3.23609162	2.30467415	NA	4.69246865	NA	-4.0938034	4.51663971	2.48063469	1.68254853	4.40084648	NA
2	Ca-ex-PA	HER2-positive	-8.77557755	-7.20886612	-0.99198914	-12.65885544	-1.39308548	-4.29919434	-3.7821846	-5.92372704	-7.05631638	-5.47511101	-3.28170013	-5.40131569	-1.55666542	-6.94940948	-2.2283268	-0.35046387	-3.07677841	-4.48749542	-5.05262566	-7.38569069	-7.1388588	1.69726562	-9.14318466	-2.39454842	-0.29409409	-8.987257	-8.21158791	-5.51190948	-7.40643692	-7.76792908	-1.50859261	-1.98592949	-6.18425751	-7.1507473	-5.1292057	-5.35429001	-1.78362274	-5.28998184	-7.15864754	1.67400169	-0.35792351	-7.35923004	0.00226402	-1.85494423	-1.80771446	-2.95879364	-7.35307312
3	Ca-ex-PA	HER2-positive	-10.42317772	-3.17209053	0.56916618	-8.43114281	0.83732795	-3.03951836	-1.1541996	-1.20727158	-1.36081314	-4.12447167	-0.47447586	NA	-1.08413124	-3.62423706	-0.24153138	3.63168144	1.62112236	-1.93426133	-3.95287514	-4.99631691	-6.13092614	2.74932289	-4.5189724	-0.12974549	0.66848182	-2.5228386	-9.96473885	-3.15986443	-5.67588234	-3.52495575	1.79520607	-0.03779412	-7.05047799	-7.89435769	-7.89288903	-1.91894913	0.59286499	-2.51251412	-8.76215554	2.44900322	-2.85182	0.09617042	1.70260048	-0.36910057	0.65165329	-0.09554863	-2.53039933
4	de novo	Luminal-AR	NA	NA	-1.64676094	-10.01085853	-3.95627022	NA	-4.00862121	-2.83448028	-2.53152656	-7.18496513	-11.00208092	NA	-4.31797409	-10.59008598	-10.83038139	0.17565727	-6.85345268	-9.66950035	NA	-7.34210014	-7.31279564	0.55033493	-6.56088829	-4.88056946	-7.46683693	-4.66127205	-10.1374073	-9.34019661	-7.84234047	-3.48114586	-3.72287559	-9.21784019	-9.25034141	-11.54278374	-10.39581489	-3.89464378	-3.91477775	-3.25058555	-4.41513824	1.04278565	-4.4089508	-2.74155617	-0.90877151	-9.49196815	-1.62148094	-4.33996963	-4.61175155
5	de novo	Basal-like	-12.91734696	NA	NA	-8.64583969	-3.10881424	NA	-11.60095215	-3.99931908	-2.73987007	-6.45927048	NA	-4.06208992	-13.05751038	-3.45354843	-10.04321671	-4.09040261	-5.48371697	-11.18164444	-4.04339791	-8.04149247	-8.14811325	-8.58593369	-7.16365815	-3.21668244	-9.26552964	-3.52184868	-4.67100907	-2.95664788	-9.87784195	-5.36685753	NA	-8.17565918	-10.0873375	-11.51891709	NA	-6.06838608	-6.68694306	-7.82109833	-4.75044442	-2.33429146	-4.19671631	-2.36396599	-2.11828232	-10.61521912	-2.18715287	-4.05564499	-5.021698
6	de novo	Basal-like	-9.08814621	-5.99850464	-0.18039513	-13.71063995	-8.47756195	-4.85486603	-2.91512299	-5.2444973	-5.36187363	-8.19963837	-2.49154472	-5.23564911	-2.50309181	-7.83106423	-1.98352814	0.05592346	-3.35749817	-3.20170975	-4.49801445	-10.97969818	-6.91363526	0.79994202	-6.29213143	-2.53627777	-3.28526497	-7.10790825	-7.26460075	-15.00240708	-8.44679451	-7.06968689	-2.19689751	-0.99681473	-4.87490273	-6.73273087	-5.03858757	-5.44992066	-1.17401314	-5.07880211	-6.0733738	-1.4906807	-2.47868538	-5.19831276	-1.20103645	-2.14188957	-1.87569428	-3.24201203	-4.86272049
7	Ca-ex-PA	HER2-positive	-9.08835984	-7.98845292	NA	NA	NA	NA	-8.28086472	-1.17500687	0.4133358	-1.56739426	-9.24992371	-9.09952164	-9.3860817	-6.25180817	-4.32017136	0.77908515	-1.99373246	NA	NA	-6.24567414	-5.75296402	-1.50358391	NA	NA	NA	-2.91695405	-7.57770157	NA	-5.70329667	-2.00774384	-2.62944603	-8.36979294	-4.75858307	-7.47634125	-1.50474358	NA	-3.95626832	-6.75871277	NA	-0.61593056	NA	-0.54584694	-0.81883622	-9.3414116	-4.47779847	-4.60525895	NA
8	Ca-ex-PA	HER2-positive	-8.30014801	NA	0.15011978	-9.33460236	NA	-4.09301377	-6.92350006	-1.07356644	-0.77249718	-3.79470825	-1.04896736	-8.48423386	-0.446064	-9.9726944	-3.89965439	2.26194954	-0.23825264	-9.87718201	-6.66141892	-4.89978409	-2.62308121	2.72196388	-5.88303376	-8.0823021	-0.81577492	-2.15229225	-8.21057892	-6.51656342	-4.08491898	-1.82165718	1.06653022	-7.08432389	-4.08339691	-6.9564209	-8.45445252	NA	-0.92707634	-7.21008683	NA	1.92755317	-2.08878708	-3.89336014	0.76936722	-6.41833878	-0.78006172	-0.65369988	NA
9	Ca-ex-PA	Basal-like	-5.90365028	-4.97491837	0.84763527	-11.67298508	-12.28258896	-2.22600746	-1.2604332	-3.0902462	-4.25080299	-3.57943916	-3.36163139	-0.8682251	-1.86753655	NA	-0.96544266	1.94189644	-2.03272438	-1.94101334	-3.75055504	-7.19451141	-6.88185883	3.10918999	-7.55151367	-0.99561501	-3.17854691	-6.52847862	-8.79633331	-9.77507782	-5.96787643	-4.41131592	-2.84324837	1.03600121	-4.42489624	-4.13186264	-3.91227722	-3.76896477	-1.36462212	-2.49346352	-5.46977997	1.11732674	-2.26756096	-1.82127953	0.99524116	-0.40503693	-0.37036324	-2.26671791	-2.1084156
10	Ca-ex-PA	HER2-positive	NA	-3.95549774	0.11251831	NA	-2.32398033	-2.33631325	-2.33739662	-4.40091706	-3.52488709	-6.03871918	-1.88967896	-4.2069645	-1.07757569	-4.82803917	0.09073829	2.38575744	-1.6095562	-3.35992241	-4.44587326	-11.63882828	-9.5561142	3.83750725	NA	-0.97878647	1.6076355	-7.46478653	-6.31969071	-7.44094849	-10.43218994	-8.31018448	3.69041824	-0.57050896	-4.44970894	-5.37352371	NA	-3.1540165	0.66272545	-5.55698776	NA	1.53779602	-1.84440422	-4.70066643	0.90630531	0.35436249	-1.26478005	-1.21394348	-4.61016464
11	Ca-ex-PA	Luminal-AR	-10.45094872	-4.39671898	-1.4943924	NA	-2.15120125	-3.72060204	-2.63096428	-2.90924263	-2.36464692	-7.47036553	-6.30829049	NA	-10.6199131	NA	-2.71764756	-1.38360787	-3.07975197	NA	NA	-7.81096077	-9.08257103	0.52243042	-3.82398034	-3.55702782	-5.20866967	-4.74936486	-4.04750634	-11.56921196	-7.0499363	-3.06805039	-1.81867218	-6.98260689	-6.84634972	-9.36304665	-9.8428936	-3.53125382	-1.65081978	-7.44373894	NA	1.02623367	NA	-8.70489312	1.20876693	-0.88132096	-1.06919861	-3.42841339	-5.12323189
12	Ca-ex-PA	HER2-positive	-8.16908455	-5.91048623	1.31245422	-8.60417748	-1.46138764	-1.43241311	-0.87981797	-1.34206772	-0.96372414	-2.79761124	-1.32369614	-2.41555977	-0.98484993	-10.39814568	-0.28254509	3.55155181	-0.4036522	-3.14752579	-2.27179909	-5.32005883	-3.47682	3.89180183	-2.44526101	1.17087173	1.55166244	-2.71081353	-8.06062508	-3.07401848	-5.29372979	-2.34564591	3.11917686	-2.01102066	-3.0260048	-5.24262429	-3.47942353	-2.37453843	0.83630943	-1.92541695	-7.10518456	3.85682106	-3.3040905	-5.71822548	3.221735	1.02052497	0.73799896	-1.07314492	-1.44724846
13	de novo	Luminal-AR	10.58110237	NA	NA	NA	NA	NA	-1.58371353	5.61272239	5.85072899	2.76303863	0.62374878	-1.60160446	-0.89705658	NA	2.22377395	4.65400696	4.28676223	-1.92587662	4.32447123	2.15492248	1.45938492	3.64873504	2.39546966	5.87862968	NA	4.62446975	0.81902694	NA	0.62288284	5.3091774	NA	-2.62012482	0.27333069	-1.06932831	NA	NA	4.65166473	0.25777435	NA	6.31403541	NA	2.80157089	7.18154335	6.69140243	2.22410965	-1.04755402	NA
14	Ca-ex-PA	HER2-positive	-5.99078369	-7.42745209	0.68496132	NA	-2.47395897	-4.81807709	-1.25025749	-4.34676171	-4.54905892	-5.35939598	-2.30853844	-3.02210617	-1.44439698	-5.27181816	-2.2591095	1.59410476	-3.03215409	-3.23468399	-3.25408554	-5.7433815	-10.20384217	2.53596496	-6.51472473	0.24578285	1.83376884	-7.71325302	-5.61163521	-4.14143181	-6.56083679	-4.63876915	3.4641838	-0.73274422	-5.34793282	-6.10596466	-12.94661331	-3.17397881	-0.55798722	-3.70147896	-4.5085125	2.14371681	-1.24294281	-2.57685089	0.96773338	-0.59742737	-1.35956764	-1.33287239	-3.81108094
15	Ca-ex-PA	Basal-like	NA	-5.28110314	-1.33196259	-12.17736817	-3.76303673	NA	-3.76997185	-3.85176087	-5.1917572	-5.55890656	-4.27043343	NA	-3.40176964	NA	-3.29200173	0.39621162	-2.64334107	NA	-6.61800385	-12.04462814	-6.58021164	1.22240639	NA	-3.01304627	-2.06608772	-8.55000305	-10.8716774	-14.56430817	-9.74959564	-5.65893364	-1.07123184	-3.51989746	-9.44887543	-6.53142548	-12.97822189	-3.97938538	-2.77725411	-5.8519268	NA	0.02124405	-4.83505631	-3.02665329	0.0036335	-2.06475067	-2.31253243	-3.81527138	-4.61165047
16	Ca-ex-PA	HER2-positive	-4.05839729	-4.72019196	0.24512291	NA	-1.73281097	-1.99593926	-1.11658859	-2.2633419	-3.66135788	-4.06177521	-0.04483604	-4.54999542	-3.24822426	NA	-1.82361221	4.04568291	-0.37035561	NA	-1.85542488	-9.29307556	-5.40158844	2.09018898	-9.57601166	0.01396751	-0.79662323	-6.41609573	-4.16959572	-5.9437294	-6.83634949	-4.60669327	-0.13946724	-0.88500023	-5.15860367	-2.78868294	-1.9601078	-0.94471359	-0.58632088	1.14930916	-2.2066555	0.89540672	-3.73328972	-2.7909317	-0.04231834	0.22458267	-0.04742432	-1.92092705	-2.27833176
17	de novo	HER2-positive	NA	-2.63379478	0.63085938	-6.38611603	-1.51297378	-2.5500431	-1.27867317	-0.26829529	-3.48068428	-4.5262146	-1.88554764	-4.33174515	-3.67075538	-9.92940521	-0.84879112	3.18081856	-0.49270439	-9.75950622	NA	-4.71799087	-5.36264419	2.31974983	-4.74603653	-3.50030136	0.69289398	-3.96998405	-3.77731323	-4.52210998	-7.69686127	-3.14362526	3.36790467	-6.4035263	-7.31266022	-10.97408294	-9.19485855	NA	0.24972916	-2.51850128	NA	1.39208985	0.27429199	-7.75975799	0.88272286	-0.7312603	-0.6207962	-0.51280594	-4.28112411
18	de novo	Luminal-AR	-3.17321396	NA	3.39730644	0.96964645	NA	NA	-0.41584397	6.9089756	5.60288238	2.96052551	NA	NA	-2.48304749	NA	-4.54685211	4.62880325	3.04551887	-1.24378586	-4.11311341	2.47063064	-0.8185463	3.87677765	1.51136017	-0.58600617	NA	3.45867347	-1.3529625	-1.08403397	3.69456672	4.54264831	NA	1.7003746	2.35303878	-2.4720459	-1.28872299	NA	3.5573616	-2.21261978	NA	6.17166137	NA	0.38124847	4.39263153	0.63376999	4.94686889	2.38714218	0.62714004
19	Ca-ex-PA	Luminal-AR	-7.5924263	-3.28470993	1.15133667	-5.844944	-2.98977852	-2.19683075	-0.3285389	-0.36382103	-3.27855492	-2.28856659	-0.92372322	-9.061203	-3.62176132	-5.22303772	-2.78832245	2.03632736	-0.79423714	-7.94386673	-10.77297974	-5.96572495	-3.92665863	3.10537147	-6.36238861	-1.7591629	-3.34813309	-0.60575676	-2.64438057	-4.6076088	-3.25632286	-0.66281891	-2.01012993	-1.73018837	-2.46494103	-5.15914917	-4.6918869	-2.14679146	0.68642235	-3.76355743	-8.43102264	2.90399742	-9.32821655	-1.99161339	1.68544578	-0.17702866	0.77056312	-2.23706436	-2.12571144
[truncated: 31 more columns]
